# Supplementary material for: Disease-Related Changes in the Cerebrospinal Fluid Metabolome in Amyotrophic Lateral Sclerosis Detected by GC/TOFMS
Source: PLoS One. 2011 Apr 4;6(4):e17947. doi: 10.1371/journal.pone.0017947 (PMC3070699; doi:10.1371/journal.pone.0017947)
Supplement: Table S1 — Characteristics of Patients and Controls in Dataset I and Dataset II Abbreviations used: FTD, Frontotemporal dementia; NPH, Normal pressure hydrocephalus; PBP, Progressive Bulbar Palsy; SBMA, Spino-bulbar muscular atrophy; FALS, familial ALS; SALS, sporadic ALS; wt, wild-type SOD1 genotype; D90A/D90A, homozygosity for the D90A SOD1 allele (mm); ALSFRS, ALS Functioning Rating Scale (40 is the score for a healthy individual). (XLS) [file pone.0017947.s005.xls]

## Sheet: Set I
Supporting Document Table S1
Characteristics of ALS patients and controls
Match	Subject nr	Gender	Storage time (years)	Age at sampling	Clinical Diagnosis	SALS/FALS	SOD1 gene Mutation	Time of first symtom	Date of spinal tap	Time from first symptom to spinal tap	ALSFRS at spinal tap	Deceased	Medication with Neurotrophic Drugs
Group				(years)			genotype	yyyy/mm	yyyy/mm	(months)		yyyy/mm
Dataset I
1	1	f	7	71	Multiple sclerosis
1	2	f	7	71	ALS	SALS	wt/wt	2000/04	2001/05	13	34	2004/01	no
2	3	f	1	53	Lumbago. Headache
2	4	f	1	53	ALS	FALS	wt/wt	2006/11	2007/08	9	34	2009/04	no
3	5	f	2	50	Mb Waldenström gammopathy
3	5	f	2	50	Mb Waldenström gammopathy
3	5	f	2	50	Mb Waldenström gammopathy
3	6	f	2	50	ALS	SALS	wt/wt	2005/06	2006/05	11	36	2009/06	no
4	7	f	2	56	Cerebellar ataxia
4	8	f	2	56	PBP	SALS	wt/wt	2005/12	2006/03	3	37	2008/10	no
5	9	f	2	62	Chronic fatigue syndrome
5	10	f	2	63	healthy
5	11	f	2	62	ALS	FALS	wt/wt	2005/06	2006/03	9	36	2008/01	no
6	12	f	3	76	Acute headache
6	13	f	3	73	PBP	SALS	wt/wt	2004/04	2005/10	18	30	2009/02	no
6	13	f	3	73	PBP	SALS	wt/wt	2004/04	2005/10	18	30	2009/02	no
6	13	f	3	73	PBP	SALS	wt/wt	2004/04	2005/10	18	30	2009/02	no
6	14	f	2	74	ALS	SALS	wt/wt	2005/03	2006/04	13	30	2007/06	no
6	14	f	2	74	ALS	SALS	wt/wt	2005/03	2006/04	13	30	2007/06	no
6	14	f	2	74	ALS	SALS	wt/wt	2005/03	2006/04	13	30	2007/06	no
6	15	f	4	75	ALS	SALS	wt/wt	2004/03	2004/10	7	31	2006/01	no
7	16	f	4	65	Parkinsonisme
7	16	f	4	65	Parkinsonisme
7	16	f	4	65	Parkinsonisme
7	17	f	3	66	PBP	SALS	wt/wt	2004/11	2005/06	7	34	2006/12	no
8	18	f	4	68	NPH
8	19	f	4	68	ALS	SALS	wt/wt	2003/04	2004/04	12	26	2004/12	no
9	20	f	5	56	Parkinsson's Disease
9	21	f	5	56	Sarcoidosis
9	22	f	5	56	PBP	SALS	wt/wt	2002/12	2003/08	8	33	2004/04	no
9	22	f	5	56	PBP	SALS	wt/wt	2001/12	2003/08	8	33	2004/04	no
10	23	f	5	62	NPH
10	24	f	5	62	ALS	SALS	wt/wt	2001/06	2003/01	19	33	2004/05	no
11	25	f	7	57	Idiopathic abducens paresis
11	26	f	8	56	ALS	SALS	wt/wt	1999/04	2000/07	15	24	2000/12	no
12	27	f	7	57	Pain syndrome
12	27	f	7	57	Pain syndrome
12	27	f	7	57	Pain syndrome
12	28	f	7	57	ALS	FALS	wt/wt	2000/07	2001/04	9	37	alive	no
13	29	f	7	61	Multiple sclerosis
13	30	f	7	61	ALS	SALS	wt/wt	1999/11	2001/09	22	31	2002/02	no
14	31	f	7	71	NPH
14	32	f	7	71	ALS	SALS	wt/wt	2000/04	2001/05	13	34	2004/01	no
15	33	f	8	60	Neurosarcoidosis
15	34	f	8	60	ALS	SALS	wt/wt	1999/05	2000/07	14	35	2003/08	no
16	35	f	9	55	Vertigo
16	36	f	9	56	ALS	FALS	S105L/wt	1998/12	2000/01	13	36	2004/09	no
16	36	f	9	56	ALS	FALS	S105L/wt	1998/12	2000/01	13	36	2004/09	no
16	36	f	9	56	ALS	FALS	S105L/wt	1998/12	2000/01	13	36	2004/09	no
17	37	m	0	73	NPH
17	38	m	0	73	ALS	SALS	wt/wt	2007/03	2008/01	10	27	2008/01	no
18	39	m	1	66	SBMA
18	40	m	1	65	ALS	SALS	wt/wt	2005/11	2006/12	13	35	2007/09	riluzole
18	40	m	1	65	ALS	SALS	wt/wt	2005/11	2006/12	13	35	2007/09	riluzole
18	40	m	1	65	ALS	SALS	wt/wt	2005/11	2006/12	13	35	2007/09	riluzole
18	41	m	1	65	PBP	SALS	wt/wt	2006/03	2007/09	18	34	2008/05	no
19	42	m	2	54	Acute Headache
19	43	m	2	54	ALS	SALS	D90A/D90A	1999/12	2006/09	72	35	alive	riluzole
20	44	m	2	54	Multiple sclerosis
20	45	m	2	54	ALS	FALS	wt/wt	2006/06	2006/11	5	38	2008/09	no
21	46	m	3	61	Headache
21	47	m	3	61	ALS	SALS	wt/wt	2004/09	2005/07	10	33	2006/10	no
21	48	m	2	64	ALS	SALS	wt/wt	2005/11	2006/11	12	30	2007/04	no
21	49	m	2	63	ALS	SALS	wt/wt	2005/12	2006/04	4	32	2008/01	no
22	50	m	2	70	Optic nerve inflammation
22	51	m	2	70	ALS	SALS	wt/wt	1994/12	2006/05	144	34	alive	riluzole
23	52	m	3	79	NPH
23	53	m	3	79	ALS-FTD	SALS	wt/wt	2003/01	2005/01	24	27	2005/04	no
24	54	m	3	40	Paresthesia
24	55	m	3	40	ALS	FALS	D101G/wt	2004/08	2005/07	11	31	2006/04	riluzole
24	55	m	3	40	ALS	FALS	D101G/wt	2004/08	2005/07	11	31	2006/04	riluzole
24	55	m	3	40	ALS	FALS	D101G/wt	2004/08	2005/07	11	31	2006/04	riluzole
25	56	m	4	59	Lewy-body dementia
25	56	m	4	59	Lewy-body dementia
25	56	m	4	59	Lewy-body dementia
25	56	m	4	59	Lewy-body dementia
25	56	m	4	59	Lewy-body dementia
25	57	m	4	59	ALS	SALS	wt/wt	2004/05	2004/10	5	36	2006/08	no
25	57	m	4	59	ALS	SALS	wt/wt	2004/05	2004/10	5	36	2006/08	no
26	58	m	6	65	Intracerebral aneurysme
26	59	m	6	65	ALS	SALS	wt/wt	1994/12	2002/03	87	37	alive	no
27	60	m	7	47	Stroke
27	61	m	7	47	ALS	SALS	D90A/wt	1994/09	2001/05	84	37	alive	riluzole
28	62	m	7	59	healthy
28	63	m	7	59	PBP	SALS	wt/wt	1999/09	2001/01	16	30	2001/07	riluzole
29	64	m	7	63	ADEM
29	65	m	7	63	ALS	FALS	D90A/D90A	1995/06	2001/03	72	30	2003/12	riluzole
30	66	m	8	58	Diabetes mellitus
30	67	m	8	58	PBP	SALS	wt/wt	1999/09	2000/10	13	34	2001/07	no
31	68	m	15	46	Seizure
31	69	m	15	46	ALS	FALS	D90A/D90A	1978/12	1990/03	135	35	2005/04	no
32	70	m	3	75	SBMA
32	71	m	2	75	PBP	SALS	wt/wt	2005/08	2006/02	6	27	2006/03	no
	72	f	3	48	Multiple sclerosis
	73	f	7	76	PBP	FALS	wt/wt	2000/08	2001/12	16	34	2003/01	no
Dataset II
1	1	m	9	46	Conversion syndrome
1	2	m	8	46	ALS	FALS	D90A/D90A	1999/08	2000/09	13	38	alive	riluzole
2	3	m	7	65	Traumatic Subdural hematoma
2	4	m	7	65	Traumatic Subdural hematoma
2	5	m	7	64	ALS	FALS	D90A/D90A	1995/07	2001/03	72	30	2003/12	riluzole
2	5	m	7	64	ALS	FALS	D90A/D90A	1995/07	2001/03	72	30	2003/12	riluzole
3	6	m	9	67	Leucoencephalopathy
3	7	m	9	68	ALS	FALS	D90A/wt	1998/05	1999/12	19	37	alive	riluzole
4	8	m	8	72	NPH, polyneuropathy
4	9	m	7	72	ALS	FALS	D90A/wt	2000/03	2001/09	18	35	alive	no
5	10	m	7	71	Progressive Supranuclear Paresis
5	11	m	7	71	ALS	FALS	D90A/D90A	1978 12	2001/03	268	17	2005/04	riluzole
6	12	m	8	70	Hydrocephalus
6	13	m	9	70	ALS	SALS	wt/wt	1998/12	1999/04	4	23	1999/08	no
7	14	m	9	76	Parkinsonisme with dementia
7	14	m	9	76	Parkinsonisme with dementia
7	15	m	9	76	ALS	FALS	D90A/D90A	1994/07	1999/10	63	26	2000/04	no
7	15	m	9	76	ALS	FALS	D90A/D90A	1994/07	1999/10	63	26	2000/04	no
8	16	m	9	45	Headache
8	17	m	9	44	ALS	SALS	wt/wt	1997/12	1999/03	15	29	2001/01	no
9	18	m	12	49	Headache
9	19	m	12	50	ALS	SALS	wt/wt	1995/12	1996/07	7	37	2000/05	no
10	20	m	5	64	Polyneuropathy
10	21	m	6	64	ALS	SALS	wt/wt	1995/06	2002/02	80	19	2002/06	riluzole
11	22	m	4	67	Spinal stenosis
11	23	m	4	68	ALS	SALS	wt/wt	1999 07	2004/04	57	29	alive	no
12	24	m	4	70	NPH and TIA
12	25	m	5	70	PBP	SALS	wt/wt	1998/01	2003/03	62	38	alive	no
13	26	m	6	69	NPH and stroke
13	27	m	7	68	PBP	SALS	wt/wt	2000/08	2001/02	6	34	2002/02	no
14	28	m	8	73	Guillan-Barré Syndrome
14	29	m	8	74	PBP	SALS	wt/wt	2000/04	2000/07	3	26	2000/09	no
15	30	m	3	40	Paresthesia
15	31	m	3	40	ALS	FALS	D101G/wt	2004/08	2005/07	11	31	2006/11	riluzole
16	32	m	1	66	SBMA
16	33	m	1	65	PBP	SALS	wt/wt	2006/03	2007/09	18	34	2008/05	no
17	34	m	3	75	SBMA
17	35	m	2	75	PBP	SALS	wt/wt	2005/08	2006/03	7	27	2006/03	no
18	36	m	3	79	NPH
18	36	m	3	79	ALS-FD	SALS	wt/wt	2003/01	2005/01	24	27	2005/04	no
19	37	m	4	59	Lewy-body dementia
19	38	m	4	59	ALS	SALS	wt/wt	2004/05	2004/10	5	36	2006/08	no
20	39	m	2	54	Multiple sclerosis
20	40	m	2	54	ALS	FALS	wt/wt	2006/06	2006/11	5	38	2008/09	no
21	41	f	9	43	Facial pain syndrome
21	42	f	9	42	ALS	FALS	D90A/D90A	1995/04	1999/06	44	26	2000/07	no
22	43	f	8	43	TIA
22	44	f	8	39	ALS	FALS	D90A/D90A	1999/09	2000/04	7	38	alive	no
23	45	f	9	71	CVS, dementia
23	46	f	9	72	PBP	SALS	wt/wt	1998/05	1999/04	11	28	1999/12	no
24	47	f	6	47	Vasculitis
24	48	f	6	44	PBP	SALS	wt/wt	2000/08	2002/01	17	33	2006/09	riluzole
25	49	f	9	51	Multiple sclerosis
25	50	f	9	50	ALS	SALS	wt/wt	1997/12	1999/01	13	35	2001/07	no
26	51	f	8	75	NPH
26	52	f	8	73	ALS	SALS	wt/wt	1999/01	2000/02	13	34	2001/01	no
27	53	f	8	78	NPH
27	54	f	8	77	ALS	SALS	wt/wt	1997/03	2000/04	37	25	2001/04	no
28	55	f	9	59	Myelitis
28	56	f	10	59	PBP	SALS	wt/wt	1998/03	1998/11	8	27	1999/08	no
29	57	f	9	68	Tremor
29	58	f	10	68	ALS	SALS	wt/wt	1996/02	1998/09	31	31	2004/12	no
30	59	f	9	65	Myelitis
30	60	f	10	65	ALS	SALS	wt/wt	1994/10	1998/03	41	37	alive	no
31	61	f	9	57	Headache
31	61	f	9	57	Headache
31	62	f	9	57	ALS	FALS	A89V/wt	1996/03	1999/12	45	34	2009/04	riluzole
31	62	f	9	57	ALS	FALS	A89V/wt	1996/03	1999/12	45	34	2009/04	riluzole
31	62	f	9	57	ALS	FALS	A89V/wt	1996/03	1999/12	45	34	2009/04	riluzole
32	63	f	5	46	Multiple sclerosis
32	64	f	5	46	ALS	FALS	G93S/wt	2003/01	2003/08	7	39	alive	no
33	65	f	7	71	NPH
33	65	f	7	71	NPH
33	66	f	7	71	ALS	FALS	I113F/wt	1999/10	2001/09	23	35	alive	yes
33	67	f	7	71	ALS	FALS	I113F/wt	1999/10	2001/09	23	35	alive	yes
33	67	f	7	71	ALS	FALS	I113F/wt	1999/10	2001/09	23	35	alive	yes
34	68	f	7	71	Multiple sclerosis
34	69	f	7	71	ALS	SALS	wt/wt	2000/04	2001/05	13	34	2004/01	no
34	69	f	7	71	ALS	SALS	wt/wt	2000/04	2001/05	13	34	2004/01	no
34	69	f	7	71	ALS	SALS	wt/wt	2000/04	2001/05	13	34	2004/01	no
34	69	f	7	71	ALS	SALS	wt/wt	2000/04	2001/05	13	34	2004/01	no
34	69	f	7	71	ALS	SALS	wt/wt	2000/04	2001/05	13	34	2004/01	no
34	69	f	7	71	ALS	SALS	wt/wt	2000/04	2001/05	13	34	2004/01	no
35	70	f	4	65	Parkinsonisme
35	71	f	3	66	PBP	SALS	wt/wt	2004/11	2005/06	7	34	2006/12	no
36	72	f	2	56	Cerebellar ataxia
36	73	f	2	56	PBP	SALS	wt/wt	2005/12	2006/03	3	37	2008/10	no
37	74	f	4	68	NPH
37	75	f	4	68	ALS	SALS	wt/wt	2003/04	2004/04	12	26	2004/12	no
38	76	f	5	62	NPH
38	77	f	5	62	ALS	SALS	wt/wt	2001/06	2003/01	17	33	2004/05	no
39	78	f	2	62	Chronic fatigue syndrome
39	79	f	2	62	ALS	FALS	wt/wt	2005/06	2006/03	9	36	2008/01	no
