# Supplementary material for: Disease-Related Changes in the Cerebrospinal Fluid Metabolome in Amyotrophic Lateral Sclerosis Detected by GC/TOFMS
Source: PLoS One. 2011 Apr 4;6(4):e17947. doi: 10.1371/journal.pone.0017947 (PMC3070699; doi:10.1371/journal.pone.0017947)
Supplement: Table S2 — Identified Metabolites Identified metabolites from set I and II contributing to differences in one or several comparisons. Contribution in models of ALS-Controls, FALS-Controls, FALS-SALS and mSOD1-wtSOD1 are shown. Abbreviations: Loadings (p1)*; Contribution (w*1)**; Exogenous***; −/+ = decreased or increased in ALS, FALS or patients with a SOD1 gene mutations; 0 = no change found; nf = not found by analysis; blank = not found after cutoff 2/3. (XLS) [file pone.0017947.s006.xls]

## Sheet: Sheet1
	ALS-CONTROL*	ALS-CONTROL*	FALS-CONTROL*	FALS-CONTROL*	ALS-CONTROL**	ALS-CONTROL**	FALS-CONTROL**	FALS-CONTROL**	FALS-SALS (a)*	FALS-SALS (b)*	mSOD1-wtSOD1 (a)*	mSOD1-wtSOD1 (b)*
NAME OF METABOLITE	Set I	Set II	Set I	Set II	Set I	Set II	Set I	Set II	Set III	Set III	Set III	Set III
2,4-Dihydroxybutanoic acid		0		-		-		-	+	0	+	+
2-Hydroxybutanoic acid	-	-	-	-		-			+	+	+	0
3-Cyanoalanine	nf	+	nf	-		+		-	-	-	-	-
Adenine	nf	+	nf	-		-			0	-	-	-
Arabinose (or isomer)	-	0	-	-	-	-	-		+	+	+	+
Arginine	nf	+	nf	-		+			-	-	-	-
Cholesterol	0	-	0	0		+		-	0	-	-	-
Citric acid	-	-	0	-		-		-	0	-	-	-
Creatinine	0	-	-	-		-		-	-	-	0	0
Dehydroascorbic acid	-	+	-	nf	nf	-	nf		-	-	0	-
Ethanolamine	+	0	-	0		+			0	0	0	0
Glucose	-	+	-	-	-		-	+	-	-	0	0
Glutamic acid	-	-	-	-	-	-	-	-	-	-	-	-
Glutamine	-	-	-	-		-	-	-	0	-	-	-
Glyceric acid	-	+	0	-	-	-	-		0	0	0	0
Glycine	-	+	-	-		+			0	0	0	-
Hexadecanoic acid	0	0	+	0	-	-			0	0	+	+
Inositol	-	+	-	-	-	-	-	-	-	-	-	-
Isocitric acid	nf	-	nf	-		+		-	+	0	0	0
Iso-leucine	nf	-	nf	-		-			0	+	+	0
Lysine	nf	+	nf	-	nf	-	nf	-	-	-	-	-
Methionine	nf	-	nf	-		-		-	-	-	-	-
Myristic acid	0	0	+	-		-		-	0	-	0	0
Noradrenaline	nf	+	nf	-		+			+	+	+	+
Ornithine	0	0	+	-		+		-	+	+	+	+
Ornithine-1,5-lactam	-	0	-	-	-	+	-	-	-	-	-	-
Phatalate***	0	0	+	0		+			+	+	+	+
Phenylalanine	0	-	-	-		+		-	0	-	-	-
Proline	0	0	-	-	-	+		-	0	0	0	0
Pseudouridine	0	0	-	-		-		-	+	0	0	0
Putrescine	-	-	-	-		+	-	-	-	-	-	-
Pyroglutamic acid	-		-	-		-		-	-	-	-	-
Serine	-	0	-	-		-		-	-	-	-	-
Stearic acid	-	+	+	0		+	-		0	-	0	0
Succinic acid	0	0	0	-		+		-	-	-	-	-
Sucrose	-	0	-	0		-		-	+	+	+	+
Threonine	-	-	0	-		-		-	-	-	-	-
Tryptophan	0	0	+	-	-	+		-	-	-	-	-
Tyrosine	0	0	0	-		+			0	0	0	0
Valine	0	-	-	-		-		-	0	0	-	0
Loadings (p1)*
Contribution (w*1)**
Exogenous***
-/+ = decreased/increased in ALS, FALS or mSOD1
0 = no change
nf=not found by analysis
blank=not found after cutoff 2/3
